# Supplementary material for: ML216 Prevents DNA Damage-Induced Senescence by Modulating DBC1–BLM Interaction
Source: Cells. 2022 Dec 29;12(1):145. doi: 10.3390/cells12010145 (PMC9818470; doi:10.3390/cells12010145)
Supplement: Supplementary file 1 [file cells-12-00145-s001.zip]

Archive with 8 entries (8 files):
- cells-1795984 supp figures.pdf
- cells-1795984 supp table.pdf
- cells-2034577-supplementary Figures.pdf
- cells-2034577-supplementary Table S1.pdf
- cells-2034577-supplementary Table S2.pdf
- Table S1.pdf
- Table S2.pdf
- Table S3.pdf
